# Supplementary material for: Methyl 3-phenyl­isoxazole-5-carboxyl­ate
Source: Acta Crystallogr Sect E Struct Rep Online. 2014 Feb 5;70(Pt 3):o250. doi: 10.1107/S1600536814000038 (PMC3998439; doi:10.1107/S1600536814000038)
Supplement: Supplementary file 2 [file e-70-0o250-Isup2.hkl]

# 
# h,k,l, Fc-squared, Fo-squared, sigma(Fo-squared) and status flag 
# 
data_I
_shelx_title ' xb4742 in P2(1)/c' 
_shelx_refln_list_code          4 
_shelx_F_calc_maximum      239.63 
_exptl_crystal_F_000       424.00 
_reflns_d_resolution_high  0.8383 
 
loop_ 
 _symmetry_equiv_pos_as_xyz 
 'x, y, z' 
 '-x, y+1/2, -z+1/2' 
 '-x, -y, -z' 
 'x, -y-1/2, z-1/2' 
 
_cell_length_a    12.2275 
_cell_length_b    13.6039 
_cell_length_c     5.8746 
_cell_angle_alpha  90.000 
_cell_angle_beta   97.011 
_cell_angle_gamma  90.000 
 
_shelx_F_squared_multiplier     1.000 
 
loop_ 
 _refln_index_h 
 _refln_index_k 
 _refln_index_l 
 _refln_F_squared_calc 
 _refln_F_squared_meas 
 _refln_F_squared_sigma 
 _refln_observed_status 
   1   0   0     1133.35     1073.65     10.44 o 
   2   0   0     1431.62     1364.85     16.08 o 
   3   0   0      649.76      617.77      8.04 o 
   4   0   0     1005.12      959.73     11.50 o 
   5   0   0      183.08      219.63      6.05 o 
   6   0   0      428.95      466.61     12.07 o 
   7   0   0      798.19      861.54     14.45 o 
   8   0   0       13.75       17.65      3.43 o 
   9   0   0       46.12       39.32      4.81 o 
  10   0   0       27.24       27.73      4.16 o 
  11   0   0       49.88       50.30      9.24 o 
  12   0   0        9.18       13.86      5.13 o 
  14   0   0       56.39       60.56     11.29 o 
   1   1   0     1039.69     1045.06     12.46 o 
   2   1   0     1161.43     1128.75     10.31 o 
   3   1   0     2253.01     2221.20     16.80 o 
   4   1   0      593.36      603.32      6.45 o 
   5   1   0      101.91       97.82      2.96 o 
   6   1   0     1157.70     1198.93     11.25 o 
   7   1   0      285.58      298.33      6.00 o 
   8   1   0      187.15      183.70      5.29 o 
   9   1   0        4.14        3.78      1.59 o 
  10   1   0        1.47        2.71      1.92 o 
  11   1   0        0.27        2.80      2.59 o 
  12   1   0       17.37       21.56      4.53 o 
  13   1   0        1.45        8.27      4.11 o 
  14   1   0       41.42       81.23      9.25 o 
   0   2   0        1.44       -3.85      2.57 o 
   1   2   0        7.29        7.52      0.82 o 
   2   2   0       83.62       70.00      2.35 o 
   3   2   0        0.70        1.37      0.84 o 
   4   2   0        7.90        6.27      1.10 o 
   5   2   0        8.75        9.91      1.48 o 
   6   2   0       13.88       13.77      1.66 o 
   7   2   0      150.61      156.18      4.46 o 
   8   2   0        2.44        3.69      1.39 o 
   9   2   0       33.85       37.01      4.25 o 
  10   2   0        0.20        2.05      1.92 o 
  11   2   0        1.36        3.13      1.86 o 
  12   2   0        9.78       13.91      3.04 o 
  13   2   0        1.03        5.20      2.70 o 
  14   2   0        0.29        4.62      4.62 o 
   1   3   0       59.58       56.71      2.18 o 
   2   3   0      302.66      282.21      4.52 o 
   3   3   0     1864.65     1795.53     12.03 o 
   4   3   0      640.35      653.26      6.25 o 
   5   3   0        3.74        4.17      1.00 o 
   6   3   0      976.29     1010.32     10.32 o 
   7   3   0       99.53      123.46      4.11 o 
   8   3   0      169.89      170.96      6.37 o 
   9   3   0       28.58       28.86      3.76 o 
  10   3   0       18.86       23.69      3.60 o 
  11   3   0       11.30        8.24      2.94 o 
  12   3   0       12.47       14.37      2.97 o 
  13   3   0        0.14        3.40      3.08 o 
  14   3   0       41.03       44.14     10.26 o 
   0   4   0    57421.40    61599.68   1148.77 o 
   1   4   0      577.74      573.24      4.81 o 
   2   4   0      266.93      254.73      3.58 o 
   3   4   0      108.97      107.00      3.48 o 
   4   4   0      573.82      566.83      7.67 o 
   5   4   0       12.55       10.61      1.32 o 
   6   4   0      205.41      231.31      4.86 o 
   7   4   0      624.34      617.71     11.37 o 
   8   4   0       12.50       16.28      3.47 o 
   9   4   0       42.42       57.40      6.39 o 
  10   4   0        3.39        5.23      3.73 o 
  11   4   0       31.88       35.75      5.41 o 
  12   4   0       11.87        9.24      4.11 o 
  13   4   0        0.02        5.39      2.90 o 
  14   4   0       41.64       50.81     10.78 o 
   1   5   0     2974.33     2832.74     12.55 o 
   2   5   0      130.10      126.62      2.60 o 
   3   5   0      372.97      348.36      5.83 o 
   4   5   0      100.95       88.89      4.96 o 
   5   5   0      100.61       96.16      5.68 o 
   6   5   0      227.53      224.33      6.70 o 
   7   5   0      153.61      148.52      7.22 o 
   8   5   0       42.89       39.30      4.20 o 
   9   5   0      126.95      118.33      7.45 o 
  10   5   0        9.44       10.24      3.32 o 
  11   5   0       11.21       10.75      3.57 o 
  12   5   0        4.63        7.75      5.65 o 
  13   5   0        4.27        7.54      3.43 o 
   0   6   0       88.15       88.32      3.70 o 
   1   6   0        1.18        0.66      0.68 o 
   2   6   0       11.07       11.28      1.22 o 
   3   6   0        3.10        1.55      0.93 o 
   4   6   0       23.97       23.47      3.78 o 
   5   6   0       10.13        9.67      1.90 o 
   6   6   0       28.04       22.40      2.52 o 
   7   6   0      326.90      307.63      8.43 o 
   8   6   0       29.04       23.96      4.55 o 
   9   6   0      124.29      129.64     10.14 o 
  10   6   0        0.28        6.16      2.90 o 
  11   6   0        1.64        2.81      2.70 o 
  12   6   0       30.39       40.78      6.14 o 
  13   6   0        4.66        7.98      3.57 o 
   1   7   0      209.69      188.76      4.32 o 
   2   7   0       50.13       49.25      2.54 o 
   3   7   0      196.06      178.05      4.21 o 
   4   7   0      176.35      162.00      4.21 o 
   5   7   0       37.65       38.82      3.26 o 
   6   7   0      125.35      140.63      5.81 o 
   7   7   0        0.80        0.77      3.85 o 
   8   7   0       24.64       34.89      5.67 o 
   9   7   0        1.35        1.75      3.59 o 
  10   7   0       56.78       66.34      7.60 o 
  11   7   0        2.77        8.64      3.43 o 
  12   7   0        2.60        2.60      5.65 o 
  13   7   0        2.40        8.80      4.88 o 
   0   8   0     4564.24     4461.15     28.36 o 
   1   8   0      145.71      156.63      5.20 o 
   2   8   0        4.02        3.08      1.01 o 
   3   8   0        2.52        4.98      1.28 o 
   4   8   0       70.11       82.58      5.18 o 
   5   8   0        0.34       -0.78      1.27 o 
   6   8   0       31.64       31.90      4.04 o 
   7   8   0      300.53      281.00      9.40 o 
   8   8   0      104.78      136.13     10.87 o 
   9   8   0       18.71       23.43      4.93 o 
  10   8   0        4.28        3.50      3.07 o 
  11   8   0       10.23        3.48      5.13 o 
  12   8   0        8.68       13.01      4.07 o 
   1   9   0      867.95      785.68      8.57 o 
   2   9   0        4.86        4.05      1.22 o 
   3   9   0       23.93       23.98      2.32 o 
   4   9   0        7.00        8.37      1.91 o 
   5   9   0       21.36       22.92      4.37 o 
   6   9   0       21.60       20.32      3.43 o 
   7   9   0       47.54       49.18      5.49 o 
   8   9   0        3.10        6.40      2.94 o 
   9   9   0       87.91       91.15     26.18 o 
  10   9   0        0.33        4.31      4.11 o 
  11   9   0        6.45        8.79      8.21 o 
  12   9   0        0.00        5.89      3.34 o 
   0  10   0      169.80      162.87      6.30 o 
   1  10   0        1.60        3.48      1.25 o 
   2  10   0       15.99       16.81      2.24 o 
   3  10   0       18.73       17.23      2.74 o 
   4  10   0        5.90        5.53      1.70 o 
   5  10   0        3.15        5.77      2.13 o 
   6  10   0        4.94        6.49      2.19 o 
   7  10   0       74.41       75.14      8.03 o 
   8  10   0       54.23       60.66      7.38 o 
   9  10   0       61.07       56.57      8.47 o 
  10  10   0        9.22        8.21      8.47 o 
  11  10   0        0.22        5.07      7.44 o 
   1  11   0      101.51      101.34      4.95 o 
   2  11   0       88.39       88.09      5.44 o 
   3  11   0        2.50        5.18      2.15 o 
   4  11   0       39.87       45.81      4.80 o 
   5  11   0        8.26       10.10      2.79 o 
   6  11   0        2.15        7.79      3.49 o 
   7  11   0       13.26       16.04      3.39 o 
   8  11   0        0.05        3.08      2.64 o 
   9  11   0       12.00       16.32      4.53 o 
  10  11   0       36.59       34.62      7.96 o 
   0  12   0      332.24      302.52     10.67 o 
   1  12   0       40.73       46.21      4.52 o 
   2  12   0       15.73       20.28      2.75 o 
   3  12   0       10.64       12.14      3.22 o 
   4  12   0        0.13        4.49      2.75 o 
   5  12   0        0.18        1.93      1.81 o 
   6  12   0        6.71       11.54      2.92 o 
   7  12   0       89.06       81.12      7.24 o 
   8  12   0       60.95       58.60      7.52 o 
   9  12   0        1.13        7.39      3.42 o 
   1  13   0      120.78      104.98      8.77 o 
   2  13   0        8.89       13.64      2.72 o 
   3  13   0        3.43        8.24      2.33 o 
   4  13   0        0.06        0.47      1.68 o 
   5  13   0        3.14        8.63      2.48 o 
   6  13   0        3.52        8.89      3.35 o 
   7  13   0       13.68       13.76      3.23 o 
   8  13   0        1.19        6.47      4.88 o 
   0  14   0       71.42       74.94     10.78 o 
   1  14   0        2.19        4.87      2.60 o 
   2  14   0       15.07       12.36      3.07 o 
   3  14   0       16.28       17.30      3.99 o 
   4  14   0        0.53        2.45      2.18 o 
   5  14   0        1.82        3.89      2.13 o 
   6  14   0        0.70        5.19      3.28 o 
   7  14   0        3.31        4.21      4.26 o 
   1  15   0       16.20       13.34      5.13 o 
   2  15   0       19.79       20.20      4.31 o 
   3  15   0        0.01        0.51      2.18 o 
   4  15   0        6.20       -0.26      2.54 o 
   5  15   0        0.14       -0.20      2.57 o 
   1  16   0       13.57       24.12      7.19 o 
   2  16   0        3.74        1.54      3.59 o 
 -14   1   1       32.19       52.35     10.78 o 
 -13   1   1       13.75        5.59      7.19 o 
 -12   1   1       23.83       22.01      3.62 o 
 -11   1   1      227.87      214.82      6.75 o 
 -10   1   1      137.20      145.22      5.89 o 
  -9   1   1      822.48      780.62     11.37 o 
  -8   1   1       23.44       32.57      3.11 o 
  -7   1   1        0.00        0.52      1.17 o 
  -6   1   1     1143.38     1231.45     11.97 o 
  -5   1   1      235.02      245.43      4.89 o 
  -4   1   1       15.98       17.26      1.77 o 
  -3   1   1      221.18      194.29      3.86 o 
  -2   1   1     1103.05     1013.99     12.20 o 
  -1   1   1       52.65       40.93      1.78 o 
   0   1   1     3158.95     2981.57     21.74 o 
   1   1   1      213.99      216.83      3.36 o 
   2   1   1       94.70       95.18      2.43 o 
   3   1   1      721.54      671.45      7.08 o 
   4   1   1     1323.18     1376.65      9.17 o 
   5   1   1      467.97      503.35      5.94 o 
   6   1   1      365.72      394.50      6.50 o 
   7   1   1        0.07        0.24      0.92 o 
   8   1   1       15.86       26.49      2.57 o 
   9   1   1       79.37       87.68      7.96 o 
  10   1   1       83.57       86.59      6.34 o 
  11   1   1       41.28       40.31      6.14 o 
  12   1   1        3.84        8.21      3.27 o 
  13   1   1        0.18        6.42      2.90 o 
  14   1   1        0.07        7.29      3.43 o 
 -14   2   1       17.20       28.74      7.70 o 
 -13   2   1        0.46        8.03      3.08 o 
 -12   2   1       28.96       31.54      5.18 o 
 -11   2   1      315.48      287.24     15.30 o 
 -10   2   1      543.49      554.45     11.05 o 
  -9   2   1       73.78       80.62      4.95 o 
  -8   2   1      133.07      137.37      4.78 o 
  -7   2   1       18.04       16.85      2.11 o 
  -6   2   1      721.51      776.47      9.44 o 
  -5   2   1      199.20      197.69      4.42 o 
  -4   2   1       51.96       59.72      2.67 o 
  -3   2   1       24.02       21.50      1.90 o 
  -2   2   1     3755.75     3561.00     16.52 o 
  -1   2   1     5695.06     5555.14     22.20 o 
   0   2   1     7196.47     7226.41     49.49 o 
   1   2   1     2946.47     2831.36     14.39 o 
   2   2   1      140.12      137.07      3.17 o 
   3   2   1      113.25      108.87      5.33 o 
   4   2   1      323.89      316.30      5.63 o 
   5   2   1     1214.94     1316.68      9.58 o 
   6   2   1     1182.39     1224.48     11.66 o 
   7   2   1       37.50       36.15      2.77 o 
   8   2   1     1497.42     1495.62     19.22 o 
   9   2   1      691.46      617.06     12.92 o 
  10   2   1       16.62       18.17      3.68 o 
  11   2   1        0.93        3.34      1.97 o 
  12   2   1       20.51       18.87      4.31 o 
  13   2   1        7.04       11.78      4.36 o 
 -14   3   1       28.10       23.41      4.81 o 
 -13   3   1       13.56       12.88      3.80 o 
 -12   3   1       10.22       12.60      3.57 o 
 -11   3   1      163.82      162.35     11.33 o 
 -10   3   1      289.21      251.62     10.60 o 
  -9   3   1      681.06      653.91     10.55 o 
  -8   3   1       62.69       76.94      6.82 o 
  -7   3   1       21.19       18.28      2.22 o 
  -6   3   1      452.26      474.95      8.97 o 
  -5   3   1      669.38      702.36     10.83 o 
  -4   3   1        7.33       10.70      1.62 o 
  -3   3   1      410.46      374.52      4.73 o 
  -2   3   1     4501.78     4263.56     29.07 o 
  -1   3   1       26.84       26.40      1.34 o 
   0   3   1     6318.20     6292.20     22.21 o 
   1   3   1      829.69      767.16      8.78 o 
   2   3   1      144.85      146.09      3.51 o 
   3   3   1        3.64        4.95      1.26 o 
   4   3   1     1097.49     1150.22     11.32 o 
   5   3   1      353.77      337.91      6.55 o 
   6   3   1       55.77       72.43      4.35 o 
   7   3   1        3.39        3.15      1.66 o 
   8   3   1      284.63      266.15      8.51 o 
   9   3   1        1.93        3.23      2.51 o 
  10   3   1       20.89       22.00      3.61 o 
  11   3   1      107.11      100.58      8.72 o 
  12   3   1       13.32       18.30      4.31 o 
  13   3   1        0.22        5.47      2.70 o 
 -14   4   1        0.02        4.33      3.21 o 
 -13   4   1        5.37        7.70      3.21 o 
 -12   4   1        0.04        0.24      2.34 o 
 -11   4   1        0.30        2.93      2.82 o 
 -10   4   1        5.30       10.06      3.59 o 
  -9   4   1        0.00        2.88      2.34 o 
  -8   4   1      102.28      101.26      4.62 o 
  -7   4   1       24.54       28.47      2.60 o 
  -6   4   1       78.74       82.03      3.59 o 
  -5   4   1        0.04        0.44      0.90 o 
  -4   4   1      207.20      195.46      4.22 o 
  -3   4   1        8.47       13.00      3.08 o 
  -2   4   1       12.08       13.68      2.46 o 
  -1   4   1      177.24      163.58      2.65 o 
   0   4   1     2609.32     2487.48     12.29 o 
   1   4   1      566.46      534.47      4.64 o 
   2   4   1      691.64      649.33      7.84 o 
   3   4   1        1.39        1.82      0.94 o 
   4   4   1        0.28       -0.33      0.87 o 
   5   4   1       93.75       93.60      4.89 o 
   6   4   1       15.90       16.93      2.28 o 
   7   4   1       97.99      104.09      5.62 o 
   8   4   1       44.50       52.42      6.93 o 
   9   4   1       34.16       40.12      4.57 o 
  10   4   1       61.25       56.86      5.45 o 
  11   4   1        0.52        3.83      1.88 o 
  12   4   1        3.42        5.23      2.33 o 
  13   4   1        1.17        4.11      4.11 o 
 -13   5   1        4.76        5.52      3.07 o 
 -12   5   1       16.52       10.34      3.57 o 
 -11   5   1       96.66      102.84      9.42 o 
 -10   5   1       28.56       36.90      5.81 o 
  -9   5   1      144.43      152.00     10.59 o 
  -8   5   1        0.11        0.55      2.18 o 
  -7   5   1        2.56        0.09      1.49 o 
  -6   5   1      581.86      548.92      7.92 o 
  -5   5   1       21.94       25.94      2.46 o 
  -4   5   1       69.22       80.63     11.04 o 
  -3   5   1       62.63       67.39      5.30 o 
  -2   5   1        0.05        1.03      1.09 o 
  -1   5   1       32.01       33.63      1.73 o 
   0   5   1      395.77      407.11      4.58 o 
   1   5   1      272.53      262.90      3.57 o 
   2   5   1        0.44        1.44      0.66 o 
   3   5   1      668.76      637.53      6.51 o 
   4   5   1      370.64      356.75      6.96 o 
   5   5   1       58.72       58.43      5.09 o 
   6   5   1      332.45      325.81      7.43 o 
   7   5   1        8.39        9.46      2.10 o 
   8   5   1       16.78       17.43      3.09 o 
   9   5   1       39.47       43.19      4.87 o 
  10   5   1       40.54       44.02      4.75 o 
  11   5   1       15.79       16.96      3.09 o 
  12   5   1        1.09        3.59      2.70 o 
  13   5   1        0.09        4.68      3.59 o 
 -13   6   1        2.23        4.47      6.67 o 
 -12   6   1        2.76        9.90      4.36 o 
 -11   6   1       71.59       77.37      8.69 o 
 -10   6   1      376.52      383.52     29.53 o 
  -9   6   1       41.02       39.02      5.91 o 
  -8   6   1      193.53      183.84     10.07 o 
  -7   6   1       34.53       38.72      4.17 o 
  -6   6   1      109.33      120.39      8.62 o 
  -5   6   1       51.50       65.57      6.53 o 
  -4   6   1        9.67       10.75      3.10 o 
  -3   6   1       30.13       31.69      3.19 o 
  -2   6   1      307.20      283.86      4.37 o 
  -1   6   1      705.15      729.47      6.68 o 
   0   6   1     1570.56     1539.08      9.90 o 
   1   6   1      802.08      756.33      6.72 o 
   2   6   1      331.18      322.85      4.17 o 
   3   6   1       20.87       17.87      1.69 o 
   4   6   1      103.09      112.75      5.15 o 
   5   6   1      329.25      332.81      7.42 o 
   6   6   1      395.55      378.81      8.25 o 
   7   6   1       45.50       53.16      4.28 o 
   8   6   1      606.49      580.29     11.04 o 
   9   6   1      232.77      228.18      8.35 o 
  10   6   1        7.52        5.13      3.21 o 
  11   6   1        0.24        5.13      3.07 o 
  12   6   1        0.79       -1.22      3.08 o 
  13   6   1        5.69        7.29      8.47 o 
 -13   7   1        2.71       10.91      3.43 o 
 -12   7   1        1.61        4.23      3.07 o 
 -11   7   1       61.22       52.36      6.90 o 
 -10   7   1      228.95      232.72     12.06 o 
  -9   7   1      161.58      160.64     11.69 o 
  -8   7   1       40.29       44.15      6.50 o 
  -7   7   1       15.65       16.13      4.07 o 
  -6   7   1       52.59       51.25      6.34 o 
  -5   7   1      222.28      226.65     10.53 o 
  -4   7   1        7.39        3.17      2.70 o 
  -3   7   1      133.84      131.44      5.41 o 
  -2   7   1     1844.07     1692.63     11.00 o 
  -1   7   1       77.49       82.54      3.05 o 
   0   7   1     1894.09     1856.18     11.78 o 
   1   7   1      865.25      809.04      8.42 o 
   2   7   1       66.79       67.92      2.44 o 
   3   7   1      154.86      154.64      4.35 o 
   4   7   1      265.73      254.59      6.46 o 
   5   7   1       60.55       61.40      4.23 o 
   6   7   1        4.21        6.24      1.86 o 
   7   7   1        2.17        2.70      2.04 o 
   8   7   1      288.71      268.11      7.70 o 
   9   7   1       22.72       23.56      4.68 o 
  10   7   1        0.53        0.51      2.56 o 
  11   7   1       92.32       92.53      9.42 o 
  12   7   1        8.99        9.80      3.89 o 
 -12   8   1        0.20        2.66      5.39 o 
 -11   8   1        2.39        1.64      3.34 o 
 -10   8   1        0.05        1.13      4.62 o 
  -9   8   1        0.00       -0.90      2.09 o 
  -8   8   1       34.79       37.65      5.78 o 
  -7   8   1       21.91       18.43      4.62 o 
  -6   8   1       13.33       15.27      3.80 o 
  -5   8   1        0.19       -1.03      2.30 o 
  -4   8   1      225.41      214.08      6.31 o 
  -3   8   1       21.14       24.17      2.83 o 
  -2   8   1       23.05       29.73      2.54 o 
  -1   8   1        0.25        0.57      0.86 o 
   0   8   1      741.10      710.59      7.61 o 
   1   8   1      113.47      117.22      3.86 o 
   2   8   1      171.73      163.03      3.57 o 
   3   8   1        2.60        3.49      1.18 o 
   4   8   1        0.03        0.34      1.24 o 
   5   8   1       59.38       55.78      4.31 o 
   6   8   1        8.78        8.99      2.00 o 
   7   8   1       54.48       55.34      4.49 o 
   8   8   1       24.22       24.67      3.96 o 
   9   8   1       16.17       10.59      2.82 o 
  10   8   1       29.71       27.22      7.96 o 
  11   8   1        0.00       -0.26      2.54 o 
  12   8   1        0.23        4.88      2.90 o 
 -12   9   1        2.35        1.57      5.13 o 
 -11   9   1        6.84       10.94      3.80 o 
 -10   9   1        7.93        4.96      6.67 o 
  -9   9   1       13.73       11.76      4.88 o 
  -8   9   1       11.07       19.08      7.19 o 
  -7   9   1        9.53       11.57      3.56 o 
  -6   9   1       86.48      103.94      9.21 o 
  -5   9   1        5.08        0.78      2.00 o 
  -4   9   1       39.62       48.93      5.80 o 
  -3   9   1       20.00       22.89      2.89 o 
  -2   9   1        4.92        7.20      2.05 o 
  -1   9   1       85.86       89.57      4.29 o 
   0   9   1       55.62       57.27      3.05 o 
   1   9   1        0.03        1.03      0.94 o 
   2   9   1        1.34        3.48      1.33 o 
   3   9   1      118.99      119.26      7.04 o 
   4   9   1       34.74       37.43      3.49 o 
   5   9   1        0.00        0.21      1.15 o 
   6   9   1       76.50       76.93      6.30 o 
   7   9   1        7.06       12.35      2.70 o 
   8   9   1        7.11        7.24      3.88 o 
   9   9   1        0.24        1.69      3.11 o 
  10   9   1        0.49        3.08      3.21 o 
  11   9   1       10.56       13.14      4.88 o 
 -11  10   1        1.09       13.46      4.16 o 
 -10  10   1      155.82      134.53     31.06 o 
  -9  10   1       20.13       19.96      4.81 o 
  -8  10   1      122.10      131.67     10.96 o 
  -7  10   1       78.76       85.09      8.88 o 
  -6  10   1       14.66        9.98      2.51 o 
  -5  10   1        6.69        9.75      2.15 o 
  -4  10   1        0.29        0.94      1.21 o 
  -3  10   1       30.41       30.37      3.49 o 
  -2  10   1        0.36        0.70      1.35 o 
  -1  10   1      116.35      130.03      5.16 o 
   0  10   1      207.64      185.54      5.04 o 
   1  10   1       93.02       93.87      4.65 o 
   2  10   1       90.04       94.98      5.85 o 
   3  10   1        5.29        5.74      1.78 o 
   4  10   1        7.96        6.35      2.09 o 
   5  10   1       51.65       62.46      5.84 o 
   6  10   1       66.61       63.01      5.87 o 
   7  10   1       91.22       86.13      9.05 o 
   8  10   1      116.05      108.16      8.14 o 
   9  10   1       41.09       39.47      5.06 o 
  10  10   1       10.15       28.35      6.93 o 
 -10  11   1       74.04       68.90      8.84 o 
  -9  11   1       24.28       31.99      6.14 o 
  -8  11   1        9.78        9.46      6.16 o 
  -7  11   1        0.67        3.68      2.70 o 
  -6  11   1        7.01        4.48      3.35 o 
  -5  11   1       19.30       20.16      2.92 o 
  -4  11   1        4.56        6.56      2.11 o 
  -3  11   1       11.00       16.85      2.77 o 
  -2  11   1      229.11      221.49      6.80 o 
  -1  11   1       14.44       18.60      2.35 o 
   0  11   1      239.66      207.93      8.16 o 
   1  11   1      185.72      162.89      6.52 o 
   2  11   1       10.48       11.18      2.24 o 
   3  11   1       30.87       37.31      5.12 o 
   4  11   1       25.96       22.67      3.49 o 
   5  11   1        7.45        3.95      2.03 o 
   6  11   1        7.20       10.52      2.79 o 
   7  11   1        0.00        2.85      1.90 o 
   8  11   1       61.14       63.70      7.39 o 
   9  11   1       12.52       11.79      3.38 o 
  10  11   1        2.81        5.25      4.11 o 
  -9  12   1        0.26        0.00      2.46 o 
  -8  12   1        0.04        7.59      3.32 o 
  -7  12   1        7.85        7.83      6.42 o 
  -6  12   1        0.01        6.94      3.50 o 
  -5  12   1        0.17        2.06      1.59 o 
  -4  12   1       49.41       62.08      5.15 o 
  -3  12   1       10.79       17.19      4.22 o 
  -2  12   1       11.32       14.23      2.27 o 
  -1  12   1       20.13       20.62      2.56 o 
   0  12   1       41.63       38.09      4.37 o 
   1  12   1        1.44        4.69      2.46 o 
   2  12   1        0.93       -0.72      1.71 o 
   3  12   1        2.15       -0.21      3.59 o 
   4  12   1        0.09        4.60      1.86 o 
   5  12   1       18.91       13.05      2.93 o 
   6  12   1        0.98        5.99      2.33 o 
   7  12   1        3.54        4.81      2.28 o 
   8  12   1        0.97        8.34      3.60 o 
   9  12   1        0.04        3.22      2.46 o 
  -8  13   1       14.96       17.47      4.88 o 
  -7  13   1        1.70        6.78      6.67 o 
  -6  13   1        3.97        6.28      3.07 o 
  -5  13   1        0.39        1.12      1.96 o 
  -4  13   1       10.06        9.94      2.74 o 
  -3  13   1        6.58        7.00      2.27 o 
  -2  13   1        0.88        4.62      2.37 o 
  -1  13   1       20.28       27.46      3.47 o 
   0  13   1        5.78       11.40      4.11 o 
   1  13   1        8.29        8.60      3.07 o 
   2  13   1        0.33        0.51      1.81 o 
   3  13   1       13.23        5.44      4.88 o 
   4  13   1        2.46        3.99      2.34 o 
   5  13   1        1.71        1.54      2.18 o 
   6  13   1        8.83       11.84      3.40 o 
   7  13   1        2.95        4.20      2.42 o 
   8  13   1        0.21        0.54      2.16 o 
  -7  14   1       36.50       34.07     15.40 o 
  -6  14   1        6.20       14.74      3.94 o 
  -5  14   1        0.84        0.02      5.21 o 
  -4  14   1        0.19        0.77      1.84 o 
  -3  14   1        6.84        5.57      1.86 o 
  -2  14   1        4.48        7.15      2.33 o 
  -1  14   1       52.29       44.14      8.73 o 
   0  14   1       49.61       52.81      6.78 o 
   1  14   1        4.99        5.03      2.70 o 
   2  14   1        6.96       -0.81      2.09 o 
   3  14   1        5.80        8.21      4.62 o 
   4  14   1        1.28        2.31      2.54 o 
   5  14   1        5.10        5.68      5.65 o 
   6  14   1       10.43        8.21      3.63 o 
  -5  15   1        1.61        2.05      2.56 o 
  -4  15   1        2.70        5.42      3.21 o 
  -3  15   1        0.86       -0.84      1.97 o 
  -2  15   1        8.98       17.68      3.80 o 
  -1  15   1        0.66        9.24      4.62 o 
   0  15   1       20.98       12.83      6.16 o 
   1  15   1       15.89       23.48     12.06 o 
   2  15   1        0.56       -1.28      2.18 o 
   3  15   1        0.15       -2.72      1.81 o 
   4  15   1        0.16        2.49      2.46 o 
  -1  16   1       13.23       12.32      5.13 o 
   0  16   1        0.06       -2.57      3.59 o 
   1  16   1        2.25        1.22      2.84 o 
 -13   0   2       21.62       29.77      7.19 o 
 -12   0   2       63.67       68.35      7.23 o 
 -11   0   2       60.09       66.04      6.90 o 
 -10   0   2      437.15      381.56     35.69 o 
  -9   0   2       12.95       12.21      3.43 o 
  -8   0   2       30.21       30.91      4.68 o 
  -7   0   2      655.06      620.19     13.79 o 
  -6   0   2       21.51       23.96      3.58 o 
  -5   0   2     1350.25     1392.10     18.75 o 
  -4   0   2      564.05      561.78     24.93 o 
  -3   0   2       24.92       32.18      3.43 o 
  -2   0   2       57.96       58.01      5.65 o 
  -1   0   2       36.88       41.58      5.13 o 
   0   0   2      314.49      296.47     10.79 o 
   2   0   2      822.11      813.77     11.42 o 
   3   0   2      204.25      218.46      7.45 o 
   4   0   2     2235.47     2355.26     17.28 o 
   5   0   2       83.60       82.38      4.90 o 
   6   0   2       79.35       95.23     18.22 o 
   7   0   2        2.91        4.53      2.09 o 
   8   0   2      416.52      430.37     20.54 o 
   9   0   2     1344.13     1232.20     37.03 o 
  10   0   2      344.49      281.38     18.48 o 
  11   0   2      116.51      109.85     14.89 o 
  12   0   2       37.70       30.28      8.73 o 
  13   0   2       13.94       18.99      6.67 o 
 -14   1   2        0.90        1.54      3.59 o 
 -13   1   2        5.84       12.10      3.80 o 
 -12   1   2       10.86        7.75      2.39 o 
 -11   1   2      304.60      309.52      9.56 o 
 -10   1   2       15.32       22.42      2.97 o 
  -9   1   2       27.53       29.29      3.30 o 
  -8   1   2        7.13       11.18      2.29 o 
  -7   1   2       70.09       72.65      4.41 o 
  -6   1   2      421.32      438.43      7.81 o 
  -5   1   2       11.37       10.85      1.84 o 
  -4   1   2      581.71      604.48     10.10 o 
  -3   1   2      165.47      179.48      5.63 o 
  -2   1   2      893.18      924.71     10.34 o 
  -1   1   2     1486.01     1427.29     16.31 o 
   0   1   2        8.01        8.13      2.05 o 
   1   1   2      257.10      243.38      7.08 o 
   2   1   2      413.20      431.38      5.09 o 
   3   1   2      433.14      423.89      5.14 o 
   4   1   2       34.92       46.05      1.97 o 
   5   1   2       19.08       13.16      1.49 o 
   6   1   2       39.27       40.19      3.17 o 
   7   1   2       52.01       50.27      4.47 o 
   8   1   2      216.34      194.19     11.40 o 
   9   1   2        2.51       15.91      3.99 o 
  10   1   2        0.00        4.11      2.18 o 
  11   1   2        0.85        5.44      3.08 o 
  12   1   2        0.70        4.82      2.70 o 
  13   1   2        2.62       11.10      3.80 o 
 -14   2   2        1.70        8.95      4.88 o 
 -13   2   2        0.63        7.95      3.27 o 
 -12   2   2        1.09        5.27      2.39 o 
 -11   2   2       30.96       32.22      4.57 o 
 -10   2   2        1.77        4.67      2.11 o 
  -9   2   2       24.45       27.28      3.11 o 
  -8   2   2       54.73       52.52      3.90 o 
  -7   2   2        1.60        6.74      2.61 o 
  -6   2   2       21.08       17.10      2.28 o 
  -5   2   2       37.04       45.32      3.28 o 
  -4   2   2        4.41        4.43      1.73 o 
  -3   2   2       35.69       43.06      4.22 o 
  -2   2   2       67.18       63.88      3.09 o 
  -1   2   2      235.84      219.53      5.06 o 
   0   2   2       46.30       48.11      3.13 o 
   1   2   2        0.01        0.00      0.89 o 
   2   2   2       21.33       26.01      2.22 o 
   3   2   2       48.67       61.53      3.48 o 
   4   2   2       20.49       21.97      2.25 o 
   5   2   2        6.19       11.24      1.82 o 
   6   2   2        9.75       10.57      1.77 o 
   7   2   2       36.69       35.55      3.37 o 
   8   2   2        2.61        3.56      2.31 o 
   9   2   2        5.62        9.08      2.42 o 
  10   2   2        0.01       -0.86      1.60 o 
  11   2   2        0.80        5.68      2.84 o 
  12   2   2        0.01        3.05      2.84 o 
  13   2   2        0.16        0.64      3.08 o 
 -14   3   2        0.04        2.05      2.90 o 
 -13   3   2        0.64        1.90      3.07 o 
 -12   3   2       13.76       18.08      9.24 o 
 -11   3   2      231.79      228.36      9.78 o 
 -10   3   2       54.05       52.75      5.03 o 
  -9   3   2        1.64       -1.22      1.58 o 
  -8   3   2       61.92       57.50      4.96 o 
  -7   3   2        1.19        3.41      1.54 o 
  -6   3   2      390.29      395.37      7.13 o 
  -5   3   2       10.91        8.37      1.84 o 
  -4   3   2      201.26      202.87      5.22 o 
  -3   3   2      426.39      471.30      6.97 o 
  -2   3   2      816.36      831.16      9.51 o 
  -1   3   2      465.79      408.74     13.96 o 
   0   3   2        7.03       10.94      1.62 o 
   1   3   2      844.92      808.46      9.66 o 
   2   3   2      332.35      334.45      6.47 o 
   3   3   2      663.03      670.10     10.84 o 
   4   3   2        0.82       -0.02      1.33 o 
   5   3   2       62.76       67.28      4.98 o 
   6   3   2       12.65       10.68      1.97 o 
   7   3   2       35.11       28.39      3.07 o 
   8   3   2      165.95      157.43      6.26 o 
   9   3   2       19.13       29.19      4.25 o 
  10   3   2       11.53       16.10      3.04 o 
  11   3   2        0.63        4.11      2.90 o 
  12   3   2        1.58        1.35      2.05 o 
  13   3   2        2.06        5.39      3.27 o 
 -13   4   2        9.68       20.57      4.53 o 
 -12   4   2       41.69       53.45      8.98 o 
 -11   4   2       55.04       45.29     14.63 o 
 -10   4   2      371.67      336.90     10.07 o 
  -9   4   2        9.46        9.59      2.94 o 
  -8   4   2        0.32        4.40      2.03 o 
  -7   4   2      265.46      241.53      7.82 o 
  -6   4   2        0.43       -1.90      1.27 o 
  -5   4   2      648.48      619.84      8.32 o 
  -4   4   2      353.82      345.46      5.64 o 
  -3   4   2       39.52       45.70      4.68 o 
  -2   4   2        0.35        0.51      2.31 o 
  -1   4   2      109.00      110.48      3.56 o 
   0   4   2       62.40       68.31      3.02 o 
   1   4   2       38.29       47.59      3.20 o 
   2   4   2      697.87      695.26      7.20 o 
   3   4   2       95.58      108.85      4.67 o 
   4   4   2     1054.41     1093.52     14.55 o 
   5   4   2       24.50       31.13      3.09 o 
   6   4   2        6.73        7.48      1.74 o 
   7   4   2       15.12       14.94      2.45 o 
   8   4   2      272.23      272.58      7.70 o 
   9   4   2      747.24      705.72     15.19 o 
  10   4   2      187.94      178.76      9.06 o 
  11   4   2       44.05       36.41      4.62 o 
  12   4   2       12.47       17.94      4.53 o 
 -13   5   2        5.89       10.88      3.80 o 
 -12   5   2        1.75        3.05      3.07 o 
 -11   5   2      158.15      129.82     10.67 o 
 -10   5   2        8.82        9.51      3.32 o 
  -9   5   2       87.07       86.30     12.84 o 
  -8   5   2        5.00        4.33      2.26 o 
  -7   5   2      127.95      137.91     13.27 o 
  -6   5   2      165.87      177.62      9.50 o 
  -5   5   2       77.33       69.14      6.67 o 
  -4   5   2      440.95      461.65     14.64 o 
  -3   5   2       16.05       25.72      3.94 o 
  -2   5   2       70.24       79.24      5.16 o 
  -1   5   2      580.16      518.78      6.97 o 
   0   5   2       48.77       62.16      3.00 o 
   1   5   2       52.49       65.11      2.77 o 
   2   5   2       45.63       51.78      2.55 o 
   3   5   2       15.70       17.06      2.29 o 
   4   5   2       57.08       54.51      3.97 o 
   5   5   2        7.34        7.32      1.70 o 
   6   5   2       11.99       15.52      2.39 o 
   7   5   2       34.42       35.63      3.59 o 
   8   5   2       29.96       32.04      3.35 o 
   9   5   2        0.48        3.64      1.64 o 
  10   5   2       52.52       46.01      5.76 o 
  11   5   2        4.25        5.92      2.36 o 
  12   5   2        5.59        4.53      3.85 o 
 -13   6   2        1.96        7.70      3.27 o 
 -12   6   2        3.76        5.70      6.16 o 
 -11   6   2      105.76       97.04      9.61 o 
 -10   6   2        4.41        8.47      3.27 o 
  -9   6   2       77.61       82.58      8.69 o 
  -8   6   2      152.94      150.76      7.52 o 
  -7   6   2        9.67       13.14      3.89 o 
  -6   6   2       31.37       31.35      5.30 o 
  -5   6   2      151.86      166.38      9.75 o 
  -4   6   2       24.03       25.37      4.18 o 
  -3   6   2       44.14       53.32      7.96 o 
  -2   6   2      150.46      147.74      3.46 o 
  -1   6   2      300.28      282.99      5.37 o 
   0   6   2      160.91      162.10      3.93 o 
   1   6   2       29.15       32.59      2.29 o 
   2   6   2       31.23       39.21      3.51 o 
   3   6   2      162.36      150.88      5.12 o 
   4   6   2       37.76       38.29      3.49 o 
   5   6   2        8.50        8.83      2.03 o 
   6   6   2       38.29       40.91      3.80 o 
   7   6   2       85.88       78.99      5.36 o 
   8   6   2        7.41       12.41      2.33 o 
   9   6   2        6.07       10.16      2.31 o 
  10   6   2        1.06        5.89      2.36 o 
  11   6   2        0.68        1.38      2.18 o 
  12   6   2        1.03        6.91      3.07 o 
 -12   7   2        3.94       11.29      3.70 o 
 -11   7   2       61.71       72.49      8.48 o 
 -10   7   2       12.47       13.86      3.99 o 
  -9   7   2        3.12       10.26      3.57 o 
  -8   7   2       52.81       57.66     20.02 o 
  -7   7   2        8.91        6.75      2.86 o 
  -6   7   2      155.86      175.08      9.77 o 
  -5   7   2       51.71       64.57      8.98 o 
  -4   7   2       41.83       50.01      5.91 o 
  -3   7   2      272.67      263.71      9.62 o 
  -2   7   2       50.58       54.07      4.50 o 
  -1   7   2        0.08        0.24      1.02 o 
   0   7   2      246.63      229.59      4.84 o 
   1   7   2      262.24      245.95      4.98 o 
   2   7   2       11.98       16.94      2.37 o 
   3   7   2      122.43      141.44      6.00 o 
   4   7   2       12.95       11.11      2.44 o 
   5   7   2       35.25       36.59      5.33 o 
   6   7   2        0.01        2.63      1.43 o 
   7   7   2       21.69       21.28      3.06 o 
   8   7   2        2.67        6.66      1.89 o 
   9   7   2       15.01       16.13      2.70 o 
  10   7   2        0.16       -1.04      1.78 o 
  11   7   2        5.99        4.84      8.21 o 
 -12   8   2       11.08       15.08      4.36 o 
 -11   8   2       30.42       36.90      6.17 o 
 -10   8   2      193.26      172.44     25.92 o 
  -9   8   2        2.98        2.76      2.64 o 
  -8   8   2       36.38       46.11      6.78 o 
  -7   8   2       23.54       23.14      4.82 o 
  -6   8   2        8.15       12.49      3.67 o 
  -5   8   2      112.22      123.85      9.74 o 
  -4   8   2       35.79       36.76      5.41 o 
  -3   8   2        3.46        2.76      2.22 o 
  -2   8   2       13.38        5.25      3.42 o 
  -1   8   2       79.19       89.59      4.95 o 
   0   8   2        3.28        3.75      1.21 o 
   1   8   2      108.03      101.79      4.86 o 
   2   8   2      435.87      430.66      8.86 o 
   3   8   2       10.46       11.09      2.29 o 
   4   8   2      179.92      183.73      7.71 o 
   5   8   2        0.42        2.47      1.22 o 
   6   8   2       25.52       31.28      3.47 o 
   7   8   2       40.91       36.36      3.80 o 
   8   8   2       81.60       82.58      5.94 o 
   9   8   2      153.29      142.26      8.11 o 
  10   8   2       35.44       30.77      4.69 o 
  11   8   2        0.33        6.67      3.43 o 
 -11   9   2       49.29       71.59      8.84 o 
 -10   9   2       18.29       16.04      5.13 o 
  -9   9   2       26.24       32.12      5.78 o 
  -8   9   2        1.48        5.23      4.36 o 
  -7   9   2       15.96       15.38      4.03 o 
  -6   9   2       21.77       22.85      4.89 o 
  -5   9   2       50.08       59.03      7.02 o 
  -4   9   2       83.57       91.82      6.63 o 
  -3   9   2        1.20        0.64      1.97 o 
  -2   9   2        0.51        2.31      2.12 o 
  -1   9   2       42.10       39.68      3.61 o 
   0   9   2       45.49       43.31      3.65 o 
   1   9   2       70.39       77.36     13.22 o 
   2   9   2        6.20        7.34      1.90 o 
   3   9   2        2.37        2.27      1.32 o 
   4   9   2       22.93       19.63      2.93 o 
   5   9   2       14.86       17.56      2.60 o 
   6   9   2        0.99        2.23      1.51 o 
   7   9   2        5.61        9.41      2.29 o 
   8   9   2        0.38        2.05      2.07 o 
   9   9   2        0.00        6.06      5.54 o 
  10   9   2       60.88       62.52      6.92 o 
 -11  10   2       40.11       39.06      6.53 o 
 -10  10   2        1.03        8.50      3.70 o 
  -9  10   2       28.50       33.90      5.91 o 
  -8  10   2       48.04       34.34      6.04 o 
  -7  10   2        7.15       11.35      4.11 o 
  -6  10   2        3.15        4.32      2.10 o 
  -5  10   2       75.96       72.12      6.38 o 
  -4  10   2       21.26       23.28      4.88 o 
  -3  10   2        2.33        3.36      3.20 o 
  -2  10   2       56.54       55.30      5.10 o 
  -1  10   2       15.50       21.82      5.41 o 
   0  10   2       65.28       60.46      5.47 o 
   1  10   2       88.34       91.58      6.61 o 
   2  10   2        1.58        0.42      1.42 o 
   3  10   2       71.55       69.16      5.04 o 
   4  10   2        2.91        3.07      2.08 o 
   5  10   2        3.12        8.77      2.12 o 
   6  10   2       21.80       22.18      3.83 o 
   7  10   2       11.57        9.65      2.70 o 
   8  10   2        2.16        3.30      2.37 o 
   9  10   2        1.47        0.79      1.86 o 
  10  10   2        2.62        4.38      2.72 o 
 -10  11   2        0.15        7.70      4.88 o 
  -9  11   2        0.12        2.26      2.94 o 
  -8  11   2       20.56       21.02      5.03 o 
  -7  11   2        2.63        7.08      2.66 o 
  -6  11   2       25.61       34.71      4.90 o 
  -5  11   2       29.54       28.84      4.37 o 
  -4  11   2        4.40        7.59      2.41 o 
  -3  11   2       57.23       46.69      4.88 o 
  -2  11   2        0.55        1.18      2.09 o 
  -1  11   2       24.82       26.71      4.00 o 
   0  11   2      189.85      183.34      8.83 o 
   1  11   2        9.77       11.56      2.75 o 
   2  11   2        2.84        3.52      1.90 o 
   3  11   2        1.07        1.19      3.11 o 
   4  11   2        5.76        7.26      2.28 o 
   5  11   2        2.89        5.20      2.16 o 
   6  11   2        2.14        1.59      1.86 o 
   7  11   2       12.24       12.06      6.96 o 
   8  11   2       15.82       20.31      4.79 o 
   9  11   2        4.16        7.30      3.00 o 
  -9  12   2        1.82        9.53      8.47 o 
  -8  12   2       14.27       18.53      4.81 o 
  -7  12   2        0.53        0.61      2.93 o 
  -6  12   2        3.06        0.19      2.74 o 
  -5  12   2       17.32       19.59      3.94 o 
  -4  12   2        0.76        3.86      2.25 o 
  -3  12   2        3.26        1.06      3.38 o 
  -2  12   2        3.88        3.89      2.29 o 
  -1  12   2        5.63       14.71      3.29 o 
   0  12   2        2.80        2.31      1.90 o 
   1  12   2       61.15       62.09      8.22 o 
   2  12   2      139.90      127.66      8.59 o 
   3  12   2        1.69        5.13      2.54 o 
   4  12   2       22.73       18.88      4.31 o 
   5  12   2        0.27        6.01      2.46 o 
   6  12   2       37.41       31.46      4.57 o 
   7  12   2       23.18       20.03      3.94 o 
   8  12   2       15.95       15.99      5.83 o 
  -8  13   2        0.97       23.61      7.19 o 
  -7  13   2        4.14        5.22      4.62 o 
  -6  13   2        4.79        1.25      2.24 o 
  -5  13   2       11.60       12.45      3.54 o 
  -4  13   2        6.52        7.59      3.12 o 
  -3  13   2        0.99        4.69      2.25 o 
  -2  13   2        2.00        3.70      3.32 o 
  -1  13   2        2.91        3.79      2.37 o 
   0  13   2        8.34        6.99      2.83 o 
   1  13   2        2.35       -0.74      1.68 o 
   2  13   2        2.81        7.12      2.70 o 
   3  13   2        0.14        4.11      2.57 o 
   4  13   2        4.39        3.79      4.36 o 
   5  13   2       15.25        9.62      4.11 o 
   6  13   2        1.24        4.33      2.84 o 
   7  13   2        0.04        4.65      3.43 o 
  -6  14   2        0.00        6.95      3.26 o 
  -5  14   2       12.50       10.20      3.38 o 
  -4  14   2        6.70        5.00      5.47 o 
  -3  14   2        0.12       -3.21      2.80 o 
  -2  14   2       13.69       11.73      5.13 o 
  -1  14   2        4.94        6.18      3.80 o 
   0  14   2        8.80       11.62      3.32 o 
   1  14   2       47.62       52.59      7.01 o 
   2  14   2        1.33        0.70      3.85 o 
   3  14   2        9.85       11.52      3.57 o 
   4  14   2        0.05        0.47      2.34 o 
   5  14   2        1.02       -0.77      2.54 o 
  -4  15   2        0.03        1.16      3.62 o 
  -3  15   2        5.88       -2.10      9.49 o 
  -2  15   2        0.05        1.03      3.59 o 
  -1  15   2       14.87       13.86      6.67 o 
   0  15   2       48.92       54.46     10.78 o 
   1  15   2        1.06        0.65      2.70 o 
   2  15   2        0.37        3.11      2.84 o 
   3  15   2        0.26        2.12      2.70 o 
 -13   1   3        4.62       10.95      3.80 o 
 -12   1   3        0.03        4.05      3.07 o 
 -11   1   3       26.37       32.73      4.32 o 
 -10   1   3       49.94       49.31      5.02 o 
  -9   1   3       47.50       54.69      6.12 o 
  -8   1   3      415.63      397.29     11.58 o 
  -7   1   3       86.05       85.77      5.32 o 
  -6   1   3        3.64        3.00      1.73 o 
  -5   1   3      112.27      110.76      5.06 o 
  -4   1   3       39.01       35.63      3.53 o 
  -3   1   3     1639.24     1710.27     19.65 o 
  -2   1   3      303.79      336.50      9.58 o 
  -1   1   3       22.00       24.13      3.63 o 
   0   1   3      239.64      253.88      9.76 o 
   1   1   3      725.78      745.13     15.62 o 
   2   1   3      430.13      454.41      8.68 o 
   3   1   3      513.41      546.49      7.75 o 
   4   1   3        6.81        9.59      3.71 o 
   5   1   3        2.17        3.90      1.39 o 
   6   1   3      185.71      175.39      6.95 o 
   7   1   3       17.82       24.39      3.45 o 
   8   1   3        0.40        0.98      1.97 o 
   9   1   3       57.76       58.29      7.80 o 
  10   1   3        3.91        3.90      3.59 o 
  11   1   3        0.48        1.50      2.34 o 
  12   1   3        1.46        6.62      3.57 o 
 -13   2   3        3.49        6.35      3.43 o 
 -12   2   3       13.09       21.68      5.17 o 
 -11   2   3       39.56       46.30      4.99 o 
 -10   2   3      117.70      121.52      9.23 o 
  -9   2   3      325.18      289.19      9.35 o 
  -8   2   3      546.77      496.74     12.00 o 
  -7   2   3       83.01       84.71      5.21 o 
  -6   2   3       84.41       99.04      7.48 o 
  -5   2   3       21.85       20.42      3.09 o 
  -4   2   3        4.10       10.99      2.23 o 
  -3   2   3      122.48      128.21      4.90 o 
  -2   2   3      379.40      346.54      7.81 o 
  -1   2   3      144.79      143.91      5.22 o 
   0   2   3      939.15      985.75     14.39 o 
   1   2   3      313.84      309.13      7.74 o 
   2   2   3      163.59      166.43      6.44 o 
   3   2   3      112.60      116.77      5.71 o 
   4   2   3      168.90      166.24      6.25 o 
   5   2   3        5.17        4.16      1.56 o 
   6   2   3       33.70       32.65      3.87 o 
   7   2   3      449.63      420.60     16.82 o 
   8   2   3      112.41      113.35     15.71 o 
   9   2   3      151.70      134.29     11.91 o 
  10   2   3       83.78       85.96      9.98 o 
  11   2   3        2.41        5.76      3.21 o 
  12   2   3       12.90       11.82     10.01 o 
 -13   3   3        0.76        4.75      5.65 o 
 -12   3   3        1.60        7.87      2.67 o 
 -11   3   3        3.60        7.35      2.94 o 
 -10   3   3        0.18        0.99      2.31 o 
  -9   3   3       59.10       62.88      5.88 o 
  -8   3   3      301.11      267.38     11.59 o 
  -7   3   3       63.26       64.04      6.02 o 
  -6   3   3        0.52        3.22      2.09 o 
  -5   3   3       55.11       62.48      4.62 o 
  -4   3   3        2.44        4.95      1.86 o 
  -3   3   3     1149.32     1196.29     15.50 o 
  -2   3   3      101.53      123.08      4.52 o 
  -1   3   3      223.14      238.48      6.50 o 
   0   3   3       84.77       89.85      4.84 o 
   1   3   3      811.26      807.34     12.24 o 
   2   3   3      108.12      124.82      5.49 o 
   3   3   3      400.88      393.61      8.05 o 
   4   3   3       13.51       20.34      3.11 o 
   5   3   3       21.38       23.22      2.91 o 
   6   3   3      161.44      165.61     10.52 o 
   7   3   3       29.64       34.11      4.82 o 
   8   3   3       41.43       31.82      4.20 o 
   9   3   3      134.59      115.82     10.00 o 
  10   3   3       26.60       21.15      5.41 o 
  11   3   3        0.01        4.86      3.07 o 
  12   3   3        1.68        6.38      3.85 o 
 -13   4   3        3.36        5.86      5.65 o 
 -12   4   3        2.88       14.01      4.16 o 
 -11   4   3        0.90        0.77      2.36 o 
 -10   4   3       11.35       11.04      3.15 o 
  -9   4   3        5.24        6.17      2.44 o 
  -8   4   3       57.90       63.66      6.66 o 
  -7   4   3       21.42       24.23      3.79 o 
  -6   4   3        1.42        4.88      3.27 o 
  -5   4   3       20.26       23.22      4.18 o 
  -4   4   3       46.64       38.01      9.50 o 
  -3   4   3        2.85        3.26      1.49 o 
  -2   4   3       23.39       24.32      2.79 o 
  -1   4   3        0.33       -0.83      1.26 o 
   0   4   3       11.30       14.57      2.01 o 
   1   4   3       68.22       70.44      3.96 o 
   2   4   3       10.92       13.24      1.96 o 
   3   4   3       44.65       46.10      3.84 o 
   4   4   3       59.53       64.37      4.51 o 
   5   4   3        2.29        2.80      1.39 o 
   6   4   3       35.56       37.73      3.93 o 
   7   4   3        8.01        6.91      2.67 o 
   8   4   3       27.96       35.08      3.85 o 
   9   4   3       23.27       32.25      4.52 o 
  10   4   3        0.20        4.36      3.27 o 
  11   4   3       30.21       27.75      5.98 o 
 -13   5   3       10.51       14.15      4.16 o 
 -12   5   3        0.58        3.34      2.90 o 
 -11   5   3       53.12       51.45     12.01 o 
 -10   5   3       40.94       37.69      4.81 o 
  -9   5   3       32.15       33.73      4.43 o 
  -8   5   3      150.61      159.49     11.94 o 
  -7   5   3       11.88       18.99      6.16 o 
  -6   5   3       29.47       32.85      5.41 o 
  -5   5   3       48.09       41.95      5.62 o 
  -4   5   3        3.98        5.52      2.84 o 
  -3   5   3      460.05      480.14     12.94 o 
  -2   5   3      146.59      160.49      5.15 o 
  -1   5   3        0.05        1.80      1.26 o 
   0   5   3       43.72       48.19      5.78 o 
   1   5   3       96.83      108.50      4.96 o 
   2   5   3      222.12      237.83      6.00 o 
   3   5   3      130.08      144.15      6.70 o 
   4   5   3       20.52       20.21      2.82 o 
   5   5   3        6.89        6.35      1.82 o 
   6   5   3      112.94      109.20      6.49 o 
   7   5   3       10.53       14.50      2.65 o 
   8   5   3       11.03       10.13      2.20 o 
   9   5   3        9.75       12.94      2.60 o 
  10   5   3       12.91       16.97      3.41 o 
  11   5   3        2.08        4.88      3.63 o 
 -12   6   3        4.33       14.55      4.16 o 
 -11   6   3        1.60        6.86      4.62 o 
 -10   6   3       45.69       42.55      4.87 o 
  -9   6   3       43.26       42.60      5.19 o 
  -8   6   3      211.16      205.48      8.81 o 
  -7   6   3        0.49       -0.86      2.75 o 
  -6   6   3       96.17      123.59      9.86 o 
  -5   6   3       30.43       23.25      5.13 o 
  -4   6   3        0.04        0.75      3.59 o 
  -3   6   3       34.78       42.88      5.30 o 
  -2   6   3      138.61      141.81      7.77 o 
  -1   6   3       39.37       38.20      4.67 o 
   0   6   3      243.42      249.80      6.74 o 
   1   6   3      308.34      299.36      6.55 o 
   2   6   3      132.23      132.79      5.91 o 
   3   6   3       40.92       40.40      3.38 o 
   4   6   3       23.99       27.49      3.20 o 
   5   6   3       13.58       16.11      2.52 o 
   6   6   3       18.62       19.56      2.92 o 
   7   6   3       99.64      112.06      6.86 o 
   8   6   3       32.97       30.39      3.69 o 
   9   6   3       29.89       30.42      3.73 o 
  10   6   3       47.15       57.88      5.41 o 
  11   6   3        2.12        5.67      2.56 o 
 -12   7   3        0.96        1.24      4.62 o 
 -11   7   3        0.60        8.35     10.52 o 
 -10   7   3       10.45       11.85      4.18 o 
  -9   7   3       36.14       33.52      4.68 o 
  -8   7   3      100.92      102.93     13.09 o 
  -7   7   3        9.05        9.24      6.16 o 
  -6   7   3        0.18        2.74      2.75 o 
  -5   7   3       10.06       15.01      3.96 o 
  -4   7   3        2.38        3.17      2.70 o 
  -3   7   3      191.52      174.32      9.10 o 
  -2   7   3       15.64       16.90      3.26 o 
  -1   7   3      213.29      216.62      7.16 o 
   0   7   3        6.22        8.00      2.28 o 
   1   7   3      194.93      198.38      6.31 o 
   2   7   3        2.52        4.24      1.66 o 
   3   7   3       94.09      100.05      5.88 o 
   4   7   3       24.99       33.26      3.09 o 
   5   7   3        9.28       10.00      2.07 o 
   6   7   3       69.52       76.21      5.65 o 
   7   7   3       24.26       27.74      3.54 o 
   8   7   3       64.89       74.16      6.05 o 
   9   7   3       99.88       86.22      6.50 o 
  10   7   3       60.81       54.74      5.31 o 
 -11   8   3        0.01       -0.10      5.65 o 
 -10   8   3        8.71       11.01     12.06 o 
  -9   8   3        1.79        0.34      2.75 o 
  -8   8   3       34.84       35.95      6.14 o 
  -7   8   3        7.02       15.57      7.19 o 
  -6   8   3        0.31        0.12      2.70 o 
  -5   8   3        2.27        1.03      2.30 o 
  -4   8   3       41.32       42.22      6.26 o 
  -3   8   3       12.62       16.98      3.23 o 
  -2   8   3        3.74        4.89      2.16 o 
  -1   8   3       14.58       14.81      2.89 o 
   0   8   3        4.74        3.45      2.46 o 
   1   8   3       14.23       22.37      3.56 o 
   2   8   3        3.42        4.96      1.70 o 
   3   8   3       17.70       14.87      2.89 o 
   4   8   3       50.69       55.98      4.66 o 
   5   8   3        1.47        2.70      1.93 o 
   6   8   3       29.08       31.93      3.75 o 
   7   8   3       20.66       19.25      3.06 o 
   8   8   3       19.33       20.19      3.36 o 
   9   8   3       13.49       13.01      2.94 o 
  10   8   3        0.89        4.12      2.11 o 
 -11   9   3       41.97       38.17     11.80 o 
 -10   9   3        0.62        2.66      2.84 o 
  -9   9   3       18.14       19.96     13.60 o 
  -8   9   3        7.32        3.50      3.29 o 
  -7   9   3        2.81       -2.36      6.16 o 
  -6   9   3       31.57       31.23      5.59 o 
  -5   9   3        0.22        4.62      2.75 o 
  -4   9   3        1.47        1.33      1.71 o 
  -3   9   3       25.46       25.07      3.84 o 
  -2   9   3       11.43       10.61      2.83 o 
  -1   9   3        1.95        4.64      2.17 o 
   0   9   3       27.78       34.02      5.77 o 
   1   9   3       13.88       14.16      2.93 o 
   2   9   3       16.37       11.80      2.72 o 
   3   9   3        2.81        5.52      2.17 o 
   4   9   3       20.07       17.68      2.65 o 
   5   9   3       14.76       19.34      2.97 o 
   6   9   3       51.16       56.26      5.10 o 
   7   9   3        6.58        9.91      3.44 o 
   8   9   3        1.73        3.21      2.44 o 
   9   9   3        2.21        2.19      2.07 o 
 -10  10   3        5.08       11.80      9.24 o 
  -9  10   3        0.53        1.76      3.10 o 
  -8  10   3       44.38       36.83      8.47 o 
  -7  10   3       16.65       14.64      8.98 o 
  -6  10   3       66.77       74.25      8.73 o 
  -5  10   3       45.03       39.68      4.93 o 
  -4  10   3        0.70        4.21      2.05 o 
  -3  10   3        9.45       11.56      2.89 o 
  -2  10   3       31.62       38.44      5.79 o 
  -1  10   3      137.62      143.92     11.39 o 
   0  10   3       53.69       69.63      8.11 o 
   1  10   3      173.09      174.03      9.87 o 
   2  10   3       74.14       81.89      7.01 o 
   3  10   3        0.32        4.62      2.54 o 
   4  10   3        0.01        0.97      1.81 o 
   5  10   3       13.85       12.63      2.60 o 
   6  10   3        9.13       12.11      2.65 o 
   7  10   3        2.53        9.76      2.62 o 
   8  10   3        7.03       10.84      3.15 o 
  -9  11   3       10.63       11.99      4.44 o 
  -8  11   3       31.25       28.38      6.16 o 
  -7  11   3        2.10       -1.60      3.01 o 
  -6  11   3        0.16       -0.51      3.27 o 
  -5  11   3        3.17        6.26      3.05 o 
  -4  11   3        1.87        4.76      2.51 o 
  -3  11   3        7.45       11.80      3.05 o 
  -2  11   3       10.79       15.05      4.81 o 
  -1  11   3       78.37       74.45      8.89 o 
   0  11   3        3.72        7.01      3.57 o 
   1  11   3       10.97        9.09      2.61 o 
   2  11   3        2.76        4.01      2.56 o 
   3  11   3       17.44       21.41      7.54 o 
   4  11   3       12.88        9.68      2.86 o 
   5  11   3        1.27        1.40      1.92 o 
   6  11   3       19.71       19.74      4.53 o 
   7  11   3        3.90        6.66      3.03 o 
  -8  12   3        2.47       11.25      6.28 o 
  -7  12   3        0.25        1.08      2.43 o 
  -6  12   3        0.55        0.36      2.82 o 
  -5  12   3        0.21        4.84      2.58 o 
  -4  12   3       10.34       11.60      3.70 o 
  -3  12   3        5.11        3.34      6.42 o 
  -2  12   3        0.73       -3.19      3.21 o 
  -1  12   3       23.69       31.61      6.67 o 
   0  12   3        0.86        2.69      2.94 o 
   1  12   3        1.48        2.05      1.97 o 
   2  12   3        0.52        3.02      2.16 o 
   3  12   3        0.07        0.09      3.24 o 
   4  12   3       14.12       18.16      3.94 o 
   5  12   3        8.52       12.06      3.63 o 
   6  12   3        3.74        3.08      3.21 o 
  -6  13   3        9.15       10.12      3.83 o 
  -5  13   3        4.07        0.90      2.24 o 
  -4  13   3        0.05       -6.07      9.24 o 
  -3  13   3        0.00        0.72      3.80 o 
  -2  13   3        0.12        2.46      3.42 o 
  -1  13   3        4.03        3.43      3.80 o 
   0  13   3       53.25       46.76      7.39 o 
   1  13   3       41.24       40.05      5.53 o 
   2  13   3        0.48        1.12      3.61 o 
   3  13   3        1.36        4.27      2.82 o 
   4  13   3        3.66        5.13      2.90 o 
   5  13   3        6.94       13.28      4.53 o 
  -4  14   3        0.39        3.23     11.03 o 
  -3  14   3        3.55       -3.16      4.36 o 
  -2  14   3        4.48        2.74      4.07 o 
  -1  14   3       45.37       39.36      8.98 o 
   0  14   3       12.67       17.68      6.93 o 
   1  14   3       30.63       32.71      5.23 o 
   2  14   3       22.64       22.87      5.25 o 
   3  14   3        3.78        5.94      4.62 o 
 -12   0   4       85.20       80.58     12.83 o 
 -11   0   4        1.74       14.88      6.16 o 
 -10   0   4      139.50      115.50     13.86 o 
  -9   0   4      273.12      252.09     16.43 o 
  -8   0   4     1332.20     1234.25     43.19 o 
  -7   0   4       20.29       20.95      4.53 o 
  -6   0   4       21.84       15.96      3.94 o 
  -5   0   4       22.26       29.48      5.08 o 
  -4   0   4       55.92       52.69      5.91 o 
  -3   0   4       83.61       71.86      9.24 o 
  -2   0   4       14.28       14.88      5.13 o 
  -1   0   4      679.35      702.98     23.12 o 
   0   0   4      366.32      372.34     17.46 o 
   1   0   4       99.30       94.45     11.81 o 
   2   0   4        0.21        2.85      2.05 o 
   3   0   4        9.30        2.05      3.08 o 
   4   0   4       68.65       54.41      9.24 o 
   5   0   4      180.08      185.84     17.97 o 
   6   0   4      661.43      601.05     26.71 o 
   7   0   4        4.22        5.13      4.11 o 
   8   0   4        4.55        8.72      4.62 o 
   9   0   4        2.87        3.59      4.11 o 
  10   0   4        6.77       19.50      8.21 o 
 -12   1   4        0.78        0.06      3.21 o 
 -11   1   4       14.64       15.12      3.94 o 
 -10   1   4       13.09       16.68      4.31 o 
  -9   1   4       92.31       75.16      6.80 o 
  -8   1   4        6.57        5.46      4.79 o 
  -7   1   4        1.24        6.40      2.61 o 
  -6   1   4        3.51        3.26      1.75 o 
  -5   1   4       23.35       22.08      3.93 o 
  -4   1   4       37.86       38.51      4.02 o 
  -3   1   4        0.17       -0.61      1.66 o 
  -2   1   4      555.31      565.22     19.01 o 
  -1   1   4       27.45       30.59      3.75 o 
   0   1   4        1.71        6.16      2.54 o 
   1   1   4       35.12       33.84      4.89 o 
   2   1   4      106.18      112.06     14.19 o 
   3   1   4       12.73       17.13      2.83 o 
   4   1   4      126.46      127.04     10.16 o 
   5   1   4      376.62      327.05     16.43 o 
   6   1   4      117.43      110.94     14.12 o 
   7   1   4       36.44       33.80      8.47 o 
   8   1   4        0.00       -0.26      2.18 o 
   9   1   4       19.06       20.41      5.90 o 
  10   1   4        0.33        0.88      2.46 o 
 -12   2   4        0.03       -3.15      2.70 o 
 -11   2   4        0.01        7.19      3.27 o 
 -10   2   4        4.62        6.09      3.15 o 
  -9   2   4       12.79        8.23      3.15 o 
  -8   2   4        5.71        5.94      2.83 o 
  -7   2   4       29.25       27.99      4.06 o 
  -6   2   4        1.10        2.79      3.58 o 
  -5   2   4        1.56        0.14      1.90 o 
  -4   2   4        1.54        1.77      1.86 o 
  -3   2   4        0.18        0.15      1.56 o 
  -2   2   4        7.02        9.14      2.26 o 
  -1   2   4       51.37       50.51      4.50 o 
   0   2   4       49.71       41.13      5.41 o 
   1   2   4       46.86       48.84      4.57 o 
   2   2   4        0.32       -0.95      1.26 o 
   3   2   4        3.62        6.07      1.86 o 
   4   2   4       13.62       14.26      2.75 o 
   5   2   4        5.11        8.10      3.34 o 
   6   2   4        0.25        5.61      2.70 o 
   7   2   4        1.82        5.30      2.70 o 
   8   2   4        3.74        3.14      3.59 o 
   9   2   4        6.92        2.85      3.21 o 
  10   2   4        0.08        1.82      3.03 o 
 -12   3   4        0.00        7.84      2.93 o 
 -11   3   4        3.82       11.21      5.46 o 
 -10   3   4       10.28       15.21      3.60 o 
  -9   3   4      112.31      101.45      8.06 o 
  -8   3   4       25.87       23.60      3.91 o 
  -7   3   4       15.69       13.40      6.16 o 
  -6   3   4        8.66        3.80      2.09 o 
  -5   3   4       32.78       30.97     11.55 o 
  -4   3   4       66.95       65.58     15.14 o 
  -3   3   4       89.69      102.83      5.58 o 
  -2   3   4      314.01      337.14      8.90 o 
  -1   3   4        3.37        5.46      1.92 o 
   0   3   4       11.90       17.10      5.13 o 
   1   3   4       28.15       31.83      3.29 o 
   2   3   4      228.10      215.16      7.60 o 
   3   3   4        0.63        0.36      1.56 o 
   4   3   4       49.54       53.69      5.19 o 
   5   3   4      222.41      185.50      9.64 o 
   6   3   4      110.84      117.87     11.04 o 
   7   3   4        2.72        7.64      2.56 o 
   8   3   4        4.50        4.80      3.34 o 
   9   3   4       17.01       41.68      7.23 o 
  10   3   4        1.17        1.31      3.21 o 
 -12   4   4       42.05       43.31      7.33 o 
 -11   4   4        0.01        6.66      2.93 o 
 -10   4   4      103.25       93.15     12.52 o 
  -9   4   4      143.39      141.61      9.49 o 
  -8   4   4      849.20      752.78     16.55 o 
  -7   4   4       46.93       45.45      5.32 o 
  -6   4   4       25.02       25.75      4.89 o 
  -5   4   4       10.06       15.43      4.62 o 
  -4   4   4       30.16       43.72      6.42 o 
  -3   4   4       74.42       85.20      7.52 o 
  -2   4   4       37.51       47.24      4.30 o 
  -1   4   4      495.12      505.60     12.87 o 
   0   4   4      204.54      180.69      8.15 o 
   1   4   4       94.47       97.66      5.40 o 
   2   4   4        0.32        0.32      1.31 o 
   3   4   4       20.63       23.00      3.43 o 
   4   4   4       66.51       73.33      6.76 o 
   5   4   4       78.66       81.09      6.43 o 
   6   4   4      393.58      403.26     11.79 o 
   7   4   4        1.83        3.39      2.16 o 
   8   4   4        0.01        4.27      2.26 o 
   9   4   4        0.82        6.59      3.43 o 
  10   4   4       13.41       18.05      5.39 o 
 -12   5   4        1.03        6.54      4.32 o 
 -11   5   4       18.85       24.36      4.06 o 
 -10   5   4        0.53        4.08      2.68 o 
  -9   5   4       39.82       42.13      9.93 o 
  -8   5   4        5.69       10.40      3.90 o 
  -7   5   4        4.69        1.54      6.16 o 
  -6   5   4       24.52       27.26     10.01 o 
  -5   5   4        6.40        9.72      3.10 o 
  -4   5   4        8.48        7.70      3.08 o 
  -3   5   4       73.61       74.39      7.28 o 
  -2   5   4      342.01      326.41     11.35 o 
  -1   5   4      127.00      121.04      8.62 o 
   0   5   4       23.56       19.80      2.60 o 
   1   5   4       21.98       20.40      3.23 o 
   2   5   4        0.50        3.16      1.96 o 
   3   5   4       10.12        8.80      2.46 o 
   4   5   4      108.21      114.74      9.01 o 
   5   5   4      278.36      248.20      7.89 o 
   6   5   4       73.16       77.68      6.82 o 
   7   5   4       61.07       71.88      6.69 o 
   8   5   4        6.50        6.41      2.56 o 
   9   5   4        0.62        2.05      2.03 o 
  10   5   4       12.94       15.14      4.72 o 
 -11   6   4        0.66        7.88      3.13 o 
 -10   6   4       17.82       17.05      4.87 o 
  -9   6   4       31.57       32.84      4.83 o 
  -8   6   4       22.62       20.54      3.86 o 
  -7   6   4       93.20       98.97     12.32 o 
  -6   6   4        2.84        4.28      2.75 o 
  -5   6   4        2.55        1.20      2.30 o 
  -4   6   4       13.05       12.68      3.85 o 
  -3   6   4        1.21        3.14      2.94 o 
  -2   6   4       17.45       27.52      4.68 o 
  -1   6   4      138.56      137.84      7.73 o 
   0   6   4      152.07      161.96      9.86 o 
   1   6   4      148.08      134.38      7.91 o 
   2   6   4        0.24        2.29      1.56 o 
   3   6   4        6.38        8.50      2.33 o 
   4   6   4       54.04       61.85      8.77 o 
   5   6   4       28.11       29.06      3.49 o 
   6   6   4        2.00        8.44      2.30 o 
   7   6   4        4.79        5.96      2.03 o 
   8   6   4        6.97       15.72      3.83 o 
   9   6   4       19.77       20.85      4.24 o 
 -11   7   4        1.36        2.78      3.07 o 
 -10   7   4        2.15       -1.50      2.58 o 
  -9   7   4       55.63       55.13      6.26 o 
  -8   7   4        5.08        4.15     11.80 o 
  -7   7   4        7.85        8.58      3.56 o 
  -6   7   4       12.71       12.32      3.96 o 
  -5   7   4       15.51       19.47      4.36 o 
  -4   7   4       41.52       46.63      6.41 o 
  -3   7   4       75.29       94.80     15.40 o 
  -2   7   4       57.75       68.29      5.79 o 
  -1   7   4        3.57        4.75      2.28 o 
   0   7   4        0.09        0.05      1.78 o 
   1   7   4       11.00        7.93      3.59 o 
   2   7   4       86.21       83.55      8.48 o 
   3   7   4       16.22       12.98      2.75 o 
   4   7   4       16.28       15.88      3.20 o 
   5   7   4       58.44       58.68      5.16 o 
   6   7   4       59.14       62.59      6.66 o 
   7   7   4        0.06        1.05      1.59 o 
   8   7   4        3.61        3.68      1.89 o 
   9   7   4        0.30        3.47      2.70 o 
 -10   8   4       36.85       32.54      6.60 o 
  -9   8   4       24.75       20.08      4.41 o 
  -8   8   4      243.50      210.49     29.26 o 
  -7   8   4       68.76       70.40      9.50 o 
  -6   8   4       36.20       33.82      5.67 o 
  -5   8   4        1.07        4.47      2.70 o 
  -4   8   4        7.37       10.06      3.42 o 
  -3   8   4       33.32       35.52      6.16 o 
  -2   8   4       42.77       38.59      6.27 o 
  -1   8   4      214.28      228.21     12.58 o 
   0   8   4       40.36       42.91      6.34 o 
   1   8   4       45.59       37.96      5.91 o 
   2   8   4        0.42        3.87      2.34 o 
   3   8   4       30.98       24.83      4.68 o 
   4   8   4       46.36       43.70      4.44 o 
   5   8   4        8.82        9.93      4.00 o 
   6   8   4       98.08       96.02      6.16 o 
   7   8   4        0.15        0.79      1.96 o 
   8   8   4        4.90        6.98      2.42 o 
  -9   9   4       18.60       17.23      3.91 o 
  -8   9   4        7.56        4.88      3.26 o 
  -7   9   4        7.12        8.02      3.96 o 
  -6   9   4        7.71        4.45      3.21 o 
  -5   9   4        1.13        1.30      2.94 o 
  -4   9   4        3.28        7.53      2.55 o 
  -3   9   4       44.02       40.91      4.76 o 
  -2   9   4      110.36      119.28     11.29 o 
  -1   9   4       72.10       69.53      8.25 o 
   0   9   4       29.53       43.21      6.71 o 
   1   9   4       10.36       18.21      4.53 o 
   2   9   4        0.68        2.21      2.18 o 
   3   9   4        0.07        3.99      3.21 o 
   4   9   4       25.18       20.67      3.60 o 
   5   9   4      100.98       91.90      8.10 o 
   6   9   4       22.88       25.51      3.59 o 
   7   9   4       21.26       19.90      3.45 o 
  -8  10   4       14.86        6.12      4.88 o 
  -7  10   4       34.23       32.57     11.80 o 
  -6  10   4        1.79        4.56      3.32 o 
  -5  10   4        0.00        3.08      5.44 o 
  -4  10   4        9.62       16.82      4.45 o 
  -3  10   4        2.38        2.87      3.42 o 
  -2  10   4        2.14        2.31      4.36 o 
  -1  10   4       36.57       38.66      6.41 o 
   0  10   4       55.09       53.72      7.89 o 
   1  10   4       42.46       28.53      6.93 o 
   2  10   4        0.10        1.12      5.39 o 
   3  10   4        0.21        0.77      2.54 o 
   4  10   4       34.61       25.51      4.37 o 
   5  10   4       23.62       20.52      4.13 o 
   6  10   4        4.10        1.29      2.48 o 
  -7  11   4        0.16        2.27      6.93 o 
  -6  11   4        3.07        5.60      3.86 o 
  -5  11   4        0.54        0.02      2.90 o 
  -4  11   4       13.54       18.62      3.81 o 
  -3  11   4       17.45       21.76      5.55 o 
  -2  11   4        6.08        5.04      9.49 o 
  -1  11   4        0.18       -0.15      3.07 o 
   0  11   4        7.68        8.68      4.88 o 
   1  11   4        3.87        4.90      3.21 o 
   2  11   4        9.11       10.87      5.13 o 
   3  11   4       10.17       13.75      4.16 o 
   4  11   4        5.66        9.27      3.24 o 
   5  11   4        6.39       10.81      3.42 o 
  -6  12   4       25.35       18.89      4.37 o 
  -5  12   4        0.42       -1.34      4.67 o 
  -4  12   4        1.30        1.46      3.57 o 
  -3  12   4        6.34        8.17     10.52 o 
  -2  12   4       10.66       13.66      5.18 o 
  -1  12   4       47.46       53.99     20.53 o 
   0  12   4        8.28        9.75      4.44 o 
   1  12   4        2.78       -0.06      3.59 o 
   2  12   4        0.03        0.39      2.94 o 
   3  12   4       11.38       15.91      4.89 o 
   4  12   4       19.57       13.99      5.53 o 
  -3  13   4        6.04       15.87      6.16 o 
  -2  13   4       25.31       14.84      5.77 o 
  -1  13   4        8.43       18.37      5.30 o 
   0  13   4        2.17        0.72      3.57 o 
   1  13   4        5.44        3.92      3.94 o 
 -11   1   5        9.39       12.07      4.16 o 
 -10   1   5       29.89       34.96      6.14 o 
  -9   1   5       36.67       37.15      9.24 o 
  -8   1   5       22.32       23.99      4.81 o 
  -7   1   5        0.37       -1.71      1.92 o 
  -6   1   5      104.95      110.28      7.90 o 
  -5   1   5       15.48       17.11      5.12 o 
  -4   1   5      248.25      231.06      8.38 o 
  -3   1   5      165.94      172.61      7.93 o 
  -2   1   5        9.42       17.20      3.69 o 
  -1   1   5        0.90        1.31      1.97 o 
   0   1   5        1.38        4.07      2.34 o 
   1   1   5       92.39       86.73      6.48 o 
   2   1   5       72.60       66.79     11.55 o 
   3   1   5        9.62        4.02      4.88 o 
   4   1   5       52.64       52.64      7.26 o 
   5   1   5       28.74       27.58      5.44 o 
   6   1   5       19.64       15.85      4.53 o 
   7   1   5       16.29       18.10      5.13 o 
   8   1   5        0.13        1.60      3.07 o 
 -11   2   5        0.77        2.91      3.85 o 
 -10   2   5       22.65       15.71      4.68 o 
  -9   2   5       91.73       79.27      8.89 o 
  -8   2   5       35.72       38.31      5.32 o 
  -7   2   5        2.07       -1.70      3.18 o 
  -6   2   5       71.06       67.87      9.53 o 
  -5   2   5      129.35      134.50     10.04 o 
  -4   2   5      411.39      361.76     13.44 o 
  -3   2   5      194.56      185.01      7.87 o 
  -2   2   5        0.11        1.88      1.65 o 
  -1   2   5       47.29       50.06      5.75 o 
   0   2   5      850.41      839.51     20.63 o 
   1   2   5      262.43      246.83      7.88 o 
   2   2   5       18.62       13.32      2.79 o 
   3   2   5       10.25        7.02      3.34 o 
   4   2   5       87.66       90.56      9.57 o 
   5   2   5       72.99       82.24      9.50 o 
   6   2   5       66.94       88.37     10.08 o 
   7   2   5        3.21        4.11      2.90 o 
   8   2   5        2.95        4.11      3.21 o 
 -11   3   5        1.16        6.38      7.70 o 
 -10   3   5       75.03       69.59     10.11 o 
  -9   3   5       13.82        9.98      3.18 o 
  -8   3   5       94.52       88.62      7.80 o 
  -7   3   5        3.37        2.27      2.53 o 
  -6   3   5       55.26       61.36      6.21 o 
  -5   3   5       29.34       47.84      6.53 o 
  -4   3   5      278.47      256.83     19.77 o 
  -3   3   5      115.86      114.23     20.79 o 
  -2   3   5        8.44        9.58      3.21 o 
  -1   3   5       13.23       14.68      2.43 o 
   0   3   5       39.55       36.10      3.70 o 
   1   3   5       41.26       43.22      4.89 o 
   2   3   5       17.01       18.20      3.23 o 
   3   3   5       34.77       41.67      6.41 o 
   4   3   5       79.93       62.03      7.98 o 
   5   3   5       26.98       35.78      6.53 o 
   6   3   5        9.76        5.25      3.07 o 
   7   3   5        7.76        7.48      5.13 o 
   8   3   5        0.16        6.05      3.32 o 
 -10   4   5        4.78        6.12      2.88 o 
  -9   4   5       13.64       16.71      4.08 o 
  -8   4   5        0.61        2.82      2.79 o 
  -7   4   5       19.45       18.22      3.92 o 
  -6   4   5        9.21       18.26      4.44 o 
  -5   4   5       15.55       11.51      3.70 o 
  -4   4   5        1.17        7.97      2.94 o 
  -3   4   5       12.60       15.40      3.99 o 
  -2   4   5       20.21       28.92      4.93 o 
  -1   4   5        4.63        3.34      2.54 o 
   0   4   5       13.31       15.40      3.05 o 
   1   4   5        0.47        2.07      1.46 o 
   2   4   5        4.23        2.44      1.78 o 
   3   4   5        8.06        8.69      2.53 o 
   4   4   5        1.30        5.13      4.36 o 
   5   4   5        6.34        9.75      3.94 o 
   6   4   5        5.99        4.17      2.94 o 
   7   4   5        1.69       -0.77      2.54 o 
   8   4   5        0.46       -0.07      2.46 o 
 -10   5   5        2.03       -1.96      7.24 o 
  -9   5   5       15.87       17.67      4.26 o 
  -8   5   5        0.28        1.52      2.70 o 
  -7   5   5        4.61       41.57     11.29 o 
  -6   5   5       52.13       58.13      7.65 o 
  -5   5   5        4.99        7.60      3.42 o 
  -4   5   5       99.42      102.19      9.21 o 
  -3   5   5       61.74       76.32      9.50 o 
  -2   5   5       21.93       18.17      4.36 o 
  -1   5   5        4.67        6.73      2.46 o 
   0   5   5        2.63        7.15      2.84 o 
   1   5   5       42.71       45.59      6.50 o 
   2   5   5       43.19       32.23      4.24 o 
   3   5   5        0.32        0.00      1.26 o 
   4   5   5        2.89        3.16      1.86 o 
   5   5   5       20.43       17.18      4.89 o 
   6   5   5       14.05       12.05      4.16 o 
   7   5   5        3.40        2.78      3.07 o 
  -9   6   5       33.20       34.28      6.02 o 
  -8   6   5       47.13       44.94      6.10 o 
  -7   6   5       17.86       17.50      5.18 o 
  -6   6   5       26.28       33.87      5.91 o 
  -5   6   5       50.18       57.88      7.28 o 
  -4   6   5      180.23      186.69     10.80 o 
  -3   6   5       73.01       77.25     10.27 o 
  -2   6   5        5.10        4.72      2.56 o 
  -1   6   5       40.96       37.37      5.77 o 
   0   6   5      252.92      244.91     12.12 o 
   1   6   5       92.43      110.00     10.08 o 
   2   6   5        0.34        2.64      2.46 o 
   3   6   5       32.94       30.62      5.25 o 
   4   6   5       48.22       44.67      5.13 o 
   5   6   5       35.45       39.73      5.07 o 
   6   6   5       35.79       24.12      7.70 o 
   7   6   5        5.03       10.67      4.16 o 
  -9   7   5        1.36        1.67      2.99 o 
  -8   7   5       85.33       77.94     18.73 o 
  -7   7   5       12.58        8.59      3.89 o 
  -6   7   5        9.27       10.71      5.39 o 
  -5   7   5       29.24       40.57     10.78 o 
  -4   7   5      132.52      153.33     11.46 o 
  -3   7   5       32.37       43.75      7.70 o 
  -2   7   5       13.46       12.83      3.99 o 
  -1   7   5       27.57       27.20      5.18 o 
   0   7   5       42.52       50.20      7.15 o 
   1   7   5        4.00        1.78      3.59 o 
   2   7   5        0.11        3.01      2.82 o 
   3   7   5       26.97       31.70      5.62 o 
   4   7   5       42.10       40.68      6.42 o 
   5   7   5       12.43       14.58      6.48 o 
   6   7   5        0.65       -0.14      2.70 o 
  -8   8   5        2.88        4.62      5.65 o 
  -7   8   5       12.52       12.32      6.42 o 
  -6   8   5        9.16       16.70      4.55 o 
  -5   8   5       18.99       20.10      4.89 o 
  -4   8   5        1.74        1.76      3.85 o 
  -3   8   5       21.95       19.94      3.76 o 
  -2   8   5        7.21        3.65      6.42 o 
  -1   8   5        3.67        0.51      2.30 o 
   0   8   5        3.78        2.57      4.62 o 
   1   8   5        0.53        0.17      2.30 o 
   2   8   5        6.21       10.52      5.39 o 
   3   8   5        4.17        4.85      7.19 o 
   4   8   5        2.85        0.68      2.30 o 
   5   8   5        5.26        6.26      3.42 o 
  -7   9   5        5.16        1.31      3.59 o 
  -6   9   5        3.52        1.67      4.11 o 
  -5   9   5        1.52        5.95      5.39 o 
  -4   9   5       19.49       18.41      3.90 o 
  -3   9   5        5.27        9.92      4.18 o 
  -2   9   5       26.47       38.44     15.40 o 
  -1   9   5       21.70       30.24      5.89 o 
   0   9   5        0.29        5.57      3.57 o 
   1   9   5        1.30        3.50      2.70 o 
   2   9   5        1.66        0.26      2.24 o 
   3   9   5        0.01       -2.13      2.46 o 
   4   9   5        3.78        7.70      3.80 o 
  -6  10   5        4.33        3.44      3.62 o 
  -5  10   5       10.27        9.30      5.43 o 
  -4  10   5       33.99       37.64      7.23 o 
  -3  10   5       14.36       17.04      5.41 o 
  -2  10   5        6.95        4.11      4.88 o 
  -1  10   5       16.31       20.34      5.67 o 
   0  10   5       24.74       29.43      9.24 o 
   1  10   5       16.80        9.32      4.31 o 
   2  10   5       12.20       11.12      4.18 o 
   3  10   5       33.87       28.21      5.98 o 
  -3  11   5        9.09       18.51      5.25 o 
  -2  11   5       12.17       14.62      5.03 o 
  -1  11   5       10.92       10.47      7.95 o 
   0  11   5        9.64        7.81      5.39 o 
   1  11   5        0.48        0.51      4.62 o 
  -9   0   6        4.06        8.72      6.16 o 
  -8   0   6        6.84        4.62      4.62 o 
  -7   0   6        0.69        4.11      3.59 o 
  -6   0   6       43.86       52.35     10.26 o 
  -5   0   6       51.98       60.56     11.29 o 
  -4   0   6      207.41      200.21     20.02 o 
  -3   0   6       10.55       11.55      3.63 o 
  -2   0   6       23.91       24.64      7.19 o 
  -1   0   6       16.91       14.37      5.65 o 
   0   0   6      330.15      277.26     17.97 o 
   1   0   6       55.25       46.23     13.09 o 
   2   0   6       54.09       55.94     11.29 o 
   3   0   6        0.47        2.05      3.59 o 
   4   0   6        3.92        6.67      5.13 o 
   5   0   6        1.19        7.19      5.65 o 
  -8   1   6        7.12        8.32      5.39 o 
  -7   1   6       11.04       14.49      5.39 o 
  -6   1   6       18.69       20.33      4.62 o 
  -5   1   6       32.05       42.10      7.14 o 
  -4   1   6        0.09        2.89      1.97 o 
  -3   1   6        8.32        8.54      3.07 o 
  -2   1   6       17.08       18.65      3.53 o 
  -1   1   6        9.64       12.14      2.55 o 
   0   1   6       41.00       24.72      9.50 o 
   1   1   6        0.10        6.54      2.84 o 
   2   1   6       30.15       31.72      5.91 o 
   3   1   6        6.94        2.76      2.64 o 
   4   1   6        9.03       11.16      4.31 o 
   5   1   6        0.24        1.42      3.07 o 
  -8   2   6        0.35       -0.57      2.82 o 
  -7   2   6        0.06        5.95      3.42 o 
  -6   2   6        2.10        6.27      2.75 o 
  -5   2   6        0.25        1.07      2.55 o 
  -4   2   6        0.37        2.13      2.46 o 
  -3   2   6        0.00        0.29      2.46 o 
  -2   2   6        0.01        1.70      4.62 o 
  -1   2   6        0.92        1.97      2.34 o 
   0   2   6        3.42       12.26      3.74 o 
   1   2   6        0.12        3.25      2.70 o 
   2   2   6        8.86       12.20      3.23 o 
   3   2   6        1.25        1.16      2.70 o 
   4   2   6        1.92        2.63      2.82 o 
   5   2   6        0.09        0.77      2.54 o 
  -8   3   6        1.19        9.24      3.80 o 
  -7   3   6        2.40        7.30      3.19 o 
  -6   3   6       26.44       25.79      4.54 o 
  -5   3   6       17.50       13.47      8.72 o 
  -4   3   6        3.45        5.42      4.36 o 
  -3   3   6        5.26        4.77      2.94 o 
  -2   3   6        3.51        9.29      3.57 o 
  -1   3   6        2.70        8.61      3.21 o 
   0   3   6       13.33       12.02      3.85 o 
   1   3   6        8.99        6.67      4.11 o 
   2   3   6       22.63       15.02      4.16 o 
   3   3   6        9.49        8.85      2.79 o 
   4   3   6        0.86        4.01      2.84 o 
   5   3   6        0.38        2.50      2.70 o 
  -8   4   6        0.48        1.14      3.29 o 
  -7   4   6        0.38        1.95      3.97 o 
  -6   4   6       27.83       37.33      6.65 o 
  -5   4   6       29.04       34.42      6.04 o 
  -4   4   6      144.75      130.43     16.43 o 
  -3   4   6        6.58        9.53      3.70 o 
  -2   4   6        4.04        1.83      2.46 o 
  -1   4   6       10.80       11.71      2.89 o 
   0   4   6      176.47      209.59     21.30 o 
   1   4   6       37.48       32.84      5.67 o 
   2   4   6       50.14       44.65     10.26 o 
   3   4   6        0.61        4.43      2.84 o 
   4   4   6        2.72        1.00      3.08 o 
   5   4   6        0.40       -0.51      2.34 o 
  -7   5   6        9.59        4.76      3.23 o 
  -6   5   6        0.74        5.19      5.90 o 
  -5   5   6       28.03       25.97     14.37 o 
  -4   5   6        0.41        2.47      2.84 o 
  -3   5   6        9.82        5.00      2.84 o 
  -2   5   6       34.45       36.46      5.91 o 
  -1   5   6       22.51       27.68     11.80 o 
   0   5   6       31.77       26.66      5.90 o 
   1   5   6       24.92       30.93      5.62 o 
   2   5   6        8.01        8.50      3.21 o 
   3   5   6        0.16        4.62      3.59 o 
   4   5   6       10.39        4.62      5.13 o 
  -6   6   6        8.56       12.08      4.68 o 
  -5   6   6        1.13       -2.42      2.24 o 
  -4   6   6        0.82        0.57      3.59 o 
  -3   6   6        0.19       -1.61      3.08 o 
  -2   6   6        0.48        4.36      2.90 o 
  -1   6   6        3.23        7.78      3.57 o 
   0   6   6        8.02        9.03      3.42 o 
   1   6   6        0.20        3.11      2.94 o 
   2   6   6       27.75       32.44     10.52 o 
   3   6   6        3.70        1.03      4.11 o 
  -5   7   6        5.36       14.92      4.35 o 
  -4   7   6        7.16        4.91      9.49 o 
  -3   7   6        1.01       -4.62      3.34 o 
  -2   7   6        1.47        3.89      3.07 o 
  -1   7   6        5.42        7.54      3.57 o 
   0   7   6        0.05       -0.92      2.31 o 
   1   7   6        2.20        7.04      3.70 o 
   2   7   6        2.48        6.54      3.43 o 
  -3   8   6        1.60        3.17      2.94 o 
  -2   8   6        4.02        5.02      3.43 o 
  -1   8   6        4.44        4.23      4.88 o 
   0   8   6       30.20       38.68      8.47 o 
                                                 
